# Supplementary material for: Spontaneous In-Source Fragmentation Reaction Mechanism and Highly Sensitive Analysis of Dicofol by Electrospray Ionization Mass Spectrometry
Source: Molecules. 2023 Apr 27;28(9):3765. doi: 10.3390/molecules28093765 (PMC10180504; doi:10.3390/molecules28093765)
Supplement: Supplementary file 1 [file molecules-28-03765-s001.zip]

Archive with 1 entries (1 files):
- molecules-2348271-supplementary.pdf
